# Supplementary material for: The Interaction Mechanism Between C14-Polyacetylene Compounds and the Rat TRPA1 Receptor: An In Silico Study
Source: Int J Mol Sci. 2024 Oct 20;25(20):11290. doi: 10.3390/ijms252011290 (PMC11508972; doi:10.3390/ijms252011290)
Supplement: Supplementary file 1 [file ijms-25-11290-s001.zip]

Archive with 1 entries (1 files):
- ijms-3244582-supplementary.pdf
